# Supplementary material for: Thermal Properties’ Enhancement of PLA-Starch-Based Polymer Composite Using Sucrose
Source: Polymers (Basel). 2024 Apr 9;16(8):1028. doi: 10.3390/polym16081028 (PMC11053613; doi:10.3390/polym16081028)
Supplement: Supplementary file 1 [file polymers-16-01028-s001.zip]

Archive with 1 entries (1 files):
- polymers-2900893-supplementary.xlsx
