# Supplementary material for: Thermal Properties’ Enhancement of PLA-Starch-Based Polymer Composite Using Sucrose
Source: Polymers (Basel). 2024 Apr 9;16(8):1028. doi: 10.3390/polym16081028 (PMC11053613; doi:10.3390/polym16081028)
Supplement: Supplementary file 1 [file polymers-16-01028-s001.zip › polymers-2900893-supplementary.xlsx]

## Sheet: PLA
Test No	Thinkness	Width	TensStrength	TensStrength	Break	Elasticmodulus	MaxLoad	Youngmodulus
			Stress	Stress	Strain		Load
	mm	mm	MPa	kgf/mm2	%GL	MPa	kgf	MPa
1	0.337	3.9	106.936	10.9043		3039.09	14.3316	3039.09
2	0.33	3.9	103.068	10.5098	3.20987	3159.77	13.5258	3159.77
3	0.369	3.9	91.5244	9.33266	2.9978	2750.88	13.4309	2750.88
average	0.345333	3.9	100.51	10.2489	3.10383	2983.25	13.7628	2983.25

## Sheet: GP
Test No	Thinkness	Width	TensStrength	TensStrength	Break	Elasticmodulus	MaxLoad	Youngmodulus
			Stress	Stress	Strain		Load
	mm	mm	MPa	kgf/mm2	%GL	MPa	kgf	MPa
1	0.245	3.9	15.5051	1.58112		544.449	1.51071	544.449
2	0.272	3.9	13.7472	1.40184	4.61599	515.267	1.48704	515.267
3	0.252	3.9	13.5873	1.38552	4.90903	534.375	1.36171	534.375
Average	0.256333	3.9	14.2799	1.45616	4.76251	531.364	1.45315	531.364

## Sheet: S1%
Test No	Thinkness	Width	TensStrength	TensStrength	Break	Elasticmodulus	MaxLoad	Youngmodulus
			Stress	Stress	Strain		Load
	mm	mm	MPa	kgf/mm2	%GL	MPa	kgf	MPa
1	0.315	3.9	9.54683	0.973492	3.92579	414.016	1.19595	414.016
2	0.311	3.9	7.84984	0.800482	2.84976	355.78	0.9709	355.78
3	0.289	3.9	8.62266	0.879239	2.90692	384.784	0.991003	384.784
Average	0.305	3.9	8.67311	0.884404	3.22749	384.86	1.05262	384.86

## Sheet: S2%
Test No	Thinkness	Width	TensStrength	TensStrength	Break	Elasticmodulus	MaxLoad	Youngmodulus
			Stress	Stress	Strain		Load
	mm	mm	MPa	kgf/mm2	%GL	MPa	kgf	MPa
1	0.237	3.9	13.5285	1.37954	6.22795	475.169	1.27511	475.169
2	0.302	3.9	10.6722	1.08825	4.43253	383.584	1.28171	383.584
3	0.328	3.9	10.4512	1.0657	4.5878	356.524	1.36326	356.524
Average	0.289	3.9	11.5506	1.17783	5.08276	405.093	1.30669	405.093

## Sheet: S3%
Test No	Thinkness	Width	TensStrength	TensStrength	Break	Elasticmodulus	MaxLoad	Youngmodulus
			Stress	Stress	Strain		Load
	mm	mm	MPa	kgf/mm2	%GL	MPa	kgf	MPa
1	0.272	3.9	40.8015	4.16057		1650.74	4.4136	1650.74
2	0.277	3.9	37.019	3.77491	4.938	1430.51	4.07807	1430.51
3	0.293	3.9	38.6596	3.94224	4.22363	1518.26	4.50478	1518.26
Average	0.280667	3.9	38.8267	3.95924	4.58082	1533.17	4.33215	1533.17
